# Supplementary material for: Characterizing Cardiotoxicity of FDA-Approved Soft Tissue Sarcoma Targeted Therapies and Immune Checkpoint Inhibitors: A Systematic Review
Source: Cancers (Basel). 2025 Feb 27;17(5):827. doi: 10.3390/cancers17050827 (PMC11899116; doi:10.3390/cancers17050827)
Supplement: Supplementary file 1 [file cancers-17-00827-s001.zip]

Archive with 1 entries (1 files):
- cancers-3439781-supplementary.pdf
